# Supplementary material for: Phosphorylation of human glioma-associated oncogene 1 on Ser937 regulates Sonic Hedgehog signaling in medulloblastoma
Source: Nat Commun. 2024 Feb 2;15:987. doi: 10.1038/s41467-024-45315-x (PMC10837140; doi:10.1038/s41467-024-45315-x)
Supplement: Supplementary file 4 — Source Data [file 41467_2024_45315_MOESM4_ESM.xlsx]

## Sheet: Fig.1B
Protein accession	Position	Ratio	Regulated Type	P value	Amino acid	Protein description	Gene name	Localization probability	PEP	Score	Modified sequence	Charge	Mass error [ppm]	MS/MS Count	WJR1_1	WJR1_2	WJR1_3	WJR2_1	WJR2_2	WJR2_3
P43277	18	35.585	Up	0.00151656	T	Histone H1.3	H1-3	0.999913	1.51679e-07	69.248	SETAPAAPAAPAPVEKT(1)PVKK	3	0.18124	5	0.054	0.055	0.055	1.459	2.307	2.07
P11157	20	20.739	Up	2.3532e-06	S	Ribonucleoside-diphosphate reductase subunit M2	Rrm2	1	9.05942e-75	184.35	TPLATIADQQQLQLS(1)PLKR	3	-0.49682	14	0.091	0.103	0.082	1.756	1.821	2.147
Q8VDF2	289	17.987	Up	6.3769e-05	S	E3 ubiquitin-protein ligase UHRF1	Uhrf1	0.99262	4.68848e-08	84.859	RPLIAS(0.993)PS(0.007)QPPPALR	3	0.070456	13	0.087	0.125	0.104	1.433	2.114	2.137
P43274	18	17.868	Up	2.1614e-05	T	Histone H1.4	H1-4	0.999916	3.59314e-07	66.587	SETAPAAPAAPAPAEKT(1)PVKK	3	-0.01025	4	0.103	0.115	0.1	1.468	2.117	2.097
Q8CHG7	933	17.018	Up	0.0042197	S	Rap guanine nucleotide exchange factor 2	Rapgef2	0.866701	1.69177e-121	206.47	S(0.856)LGS(0.867)LS(0.137)QGS(0.137)ANAT(0.004)VLDVAQTGGHK	3	0.61579	22	0.13	0.169	0.034	1.447	2.3	1.92
P14733	392	14.464	Up	0.00178078	S	Lamin-B1	Lmnb1	0.99999	5.89633e-07	116.71	LKLS(1)PS(0.985)PS(0.011)S(0.004)R	2	-0.45295	31	0.108	0.204	0.076	1.165	2.504	1.943
Q8K012	488	12.277	Up	0.0097232	S	Formin-binding protein 1-like	Fnbp1l	0.916208	3.17422e-42	124.68	RHS(0.916)S(0.083)DINHLVT(0.019)QGRES(0.595)PEGS(0.311)Y(0.046)T(0.029)DDANQEVR	3	0.17655	25	0.205	0.043	0.204	1.09	1.989	2.47
P97863	4	11.524	Up	0.0038782	S	Nuclear factor 1 B-type	Nfib	0.996869	1.21356e-09	68.835	MY(0.003)S(0.997)PICLTQDEFHPFIEALLPHVR	4	-0.13197	8	0.067	0.275	0.137	1.412	1.826	2.282
Protein accession	Position	Ratio	Regulated Type	P value	Amino acid	Protein description	Gene name	Localization probability	PEP	Score	Modified sequence	Charge	Mass error [ppm]	MS/MS Count	WJR1_1	WJR1_2	WJR1_3	WJR2_1	WJR2_2	WJR2_3
Q9ESN6	428	0.007	Down	1.8366e-06	S	Tripartite motif-containing protein 2	Trim2	0.99592	1.97217e-09	126.91	S(1)ADVS(0.996)PT(0.003)T(0.001)EGVK	2	-0.025533	25	2.009	2.046	1.9	0.011	0.017	0.016
Q80U78	710	0.009	Down	3.3288e-07	S	Pumilio homolog 1	Pum1	0.997155	4.39741e-25	162.79	RDS(0.997)LT(0.003)GSSDLYK	2	-0.45493	19	2.27	1.849	1.828	0.016	0.017	0.019
Q9D415	509	0.009	Down	2.0956e-05	S	Disks large-associated protein 1	Dlgap1	1	2.79546e-05	108.35	GCS(1)QDDECVSLR	2	-0.86444	10	1.953	2.142	1.849	0.013	0.026	0.017
O55131	333	0.009	Down	1.79563e-05	S	Septin-7	Septin7	1	1.7245e-09	128.68	S(1)PLAQMEEERR	2	0.8743	10	1.754	2.188	2.002	0.013	0.024	0.019
Q69ZX8	502	0.01	Down	8.4651e-07	S	Actin-binding LIM protein 3	Ablim3	1	3.15805e-81	204.26	RFS(1)S(1)GGEEEDFDR	2	0.02192	13	2.089	1.835	2.016	0.016	0.022	0.021
Q9QYR6	2082	0.011	Down	3.2927e-06	S	Microtubule-associated protein 1A	Map1a	0.999989	3.6181e-105	211.9	SHWDDGTNDS(1)DLEK	2	0.26458	12	1.938	1.818	2.175	0.017	0.025	0.026
O88532	1054	0.012	Down	1.81583e-05	S	Zinc finger RNA-binding protein	Zfr	1	1.3117e-100	177.41	RRDS(1)DGVDGFEAEGK	2	-1.0983	17	1.851	1.901	2.174	0.017	0.029	0.028
B1AWC9	140	0.012	Down	9.0719e-07	S	Phosphodiesterase	Pde4b	0.999916	3.65902e-52	170.4	SDS(1)DYDLSPK	2	0.42024	22	2.023	2.09	1.813	0.021	0.029	0.024
P47811	2	0.415	Down	0.00131278	S	Mitogen-activated protein kinase 14	Mapk14	0.999976	7.05291e-05	106.38	S(1)QERPTFYR	2	-0.74091	5	1.211	1.43	1.418	0.502	0.698	0.484

## Sheet: Fig.2B
GLI-LUC
	8*3GLI			8*m3GLI
Vector	1.0521	1.1617	0.8067	1.2909	2	1.5407
WT	3.1074	3.5926	3.6258	1.6	1.6691	1.8
S70A	4.016	4.3443	4.5537	1.728	1.8793	1.7857
S569A	3.8646	3.8343	4.0928	1.6838	1.694	2.0278
S686A	4.0245	3.7493	3.7742	2.0084	1.8828	1.5248
S885A	4.4497	4.3397	4.0852	1.3091	1.9111	1.9134
S927A	3.8449	4.3117	4.0489	1.6296	1.6842	1.4405
S937A	7.8058	8.4249	8.3946	1.7925	1.6098	1.6515
S968A	4.3072	4.0192	3.9724	1.821	1.6641	1.8955

## Sheet: Fig. 3B
Ptch1 mRNA	WT	S941A	S941E
	1.13	1.82	0.64
	0.91	2.24	0.51
	0.98	1.69	0.69

## Sheet: Fig. 3E
		GLI1(941A-/-)	GLI1(941A+/+)
	Cerebullum weight	62.13	65.48
	mg	63.42	72.94
		58.97	62.03
		62.73	70.13
		68.13	73.87
		65.47	69.43
	Lobule number	10	10
		10	10
		10	10
		10	10
		10	10
		10	10

## Sheet: Fig. 3I
Gli1 cells	GLI1(941A)-/-	5.72	8.74	8.98
percentage	GLI1(941A)+/+	67.45	56.85	63.79
Ki67 cells	GLI1(941A)-/-	4.15	4.36	5.12
percentage	GLI1(941A)+/+	25.41	18.35	16.27

## Sheet: Fig. 3K
K5 cells		GLI1(941A)-/-	12.2	13.2	12.8
percentage		GLI1(941A)+/+	42.1	37.9	42.9
K10 cells		GLI1(941A)-/-	10.5	12.1	12.6
percentage		GLI1(941A)+/+	18.1	14.3	18.2
K17 cells		GLI1(941A)-/-	3.1	4.6	4.8
percentage		GLI1(941A)+/+	8.9	7.8	12.4

## Sheet: Fig. 4B
PTCH1 mRNA
	M2	Gli1(S941E)+/+	Cre;M2	Cre;M2;Gli1(S941E)+/+
	1.02	0.45	3.54	0.52
	0.89	0.59	3.87	0.49
	1.11	0.38	3.26	0.54

## Sheet: Fig. 4D
mb incidence			M2	Gli1(S941E)+/+	Cre;M2	Cre;M2;Gli1(S941E)+/+
		total	5	10	10	26
		MB	0	0	10	14

## Sheet: Fig. 4E
	M2	Gli1(S941E)+/+	Cre;M2	Cre;M2;Gli1(S941E)+/+
Lobule number	10	10	2	8
	10	10	3	9
	10	10	2	3
	10	10	2	2
	10	10	2	3
		10	3	6
Cerebullum weight (mg)	M2	Gli1(S941E)+/+	Cre;M2	Cre;M2;Gli1(S941E)+/+
	68.4	72.1	84.6	82.1
	72.6	73.6	82.4	68.9
	72.1	62.6	81.9	83.6
	64.8	63.4	87.6	72.5
	68.9	61	78.9	73.6
		63.4	89.5	64.2

## Sheet: Fig. 4G
Ectopic NeuN CELL		M2	0	0	0	0	0
*1000/MM2		Gli1(941E)+/+	0.001	0	0.002	0	0.001
		CREM2	0.452	0.389	0.446	0.298	0.461
		CRE;M2;GLI1(941E+/+)	0.323	0.252	0.036	0.134	0.332
Cal CELL		M2	0	0	0	0	0
*100/MM2		Gli1(941E)+/+	0.001	0.001	0.01	0.02	0.03
		CREM2	0.218	0.203	0.316	0.328	0.209
		CRE;M2;GLI1(941E+/+)	0.189	0.012	0.089	0.301	0.058
BLBP CELL		M2	0	0	0	0	0
*100/MM2		Gli1(941E)+/+	0.003	0.015	0.001	0.003	0
		CREM2	0.718	0.628	0.649	0.719	0.723
		CRE;M2;GLI1(941E+/+)	0.081	0.546	0.428	0.086	0.058

[truncated: 18 more sheets: Fig. 4K, Fig. 4L, Fig. 5, Fig. S1C, Fig. s1D, Fig. S1E, Fig. S2A, Fig. S2B, Fig. S2D, Fig. S3C, Fig. S3D, Fig. S4, Fig. S6A, Fig. S6B, Fig. S6C, Fig. S6D,  phosphoproteomic , Blots]
